# Supplementary material for: Bicontinuous vitrimer heterogels with wide-span switchable stiffness-gated iontronic coordination
Source: Sci Adv. 2024 Mar 8;10(10):eadl2737. doi: 10.1126/sciadv.adl2737 (PMC10923496; doi:10.1126/sciadv.adl2737)
Supplement: Supplementary file 2 — Movie S1 [file sciadv.adl2737_movie_s1.zip]

Archive with 1 entries (1 files):
- Movie_S1.mp4
